# Supplementary material for: Dual RNA-seq reveals transcriptome changes during Fusarium virguliforme-Trichoderma afroharzianum interactions
Source: PLoS One. 2025 Jan 24;20(1):e0310850. doi: 10.1371/journal.pone.0310850 (PMC11761082; doi:10.1371/journal.pone.0310850)
Supplement: S1 Table — (XLSX) [file pone.0310850.s005.xlsx]

## Sheet: Sheet1
Table S1. The sum of uniquely mapped reads aligned to the F. virguliforme and T. afroharzianum reference genomes at each treatment and stage of interaction.
Treatments	Interaction	Fusarium virguliforme		Trichoderma afroharzianum
	stage	Aligned countsx	% Total readsy	Aligned countsx	% Total readsy
Th19A vs Fv	S1	4385750	18	18691421	76.5
Th19A vs Fv	S2	6120124	25	16901155	68.9
Th19A vs Fv	S3	5994351	25.1	16168636	67.4
Th4 vs Fv	S1	4768846	19.7	17764707	73
Th4 vs Fv	S2	7162275	29.5	15873433	65
Th4 vs Fv	S3	6809655	27.9	15397181	63.3
Th19A - control	-	193870	0.8	22363806	91.9
Th4 - control	-	177561	0.7	21887396	89.4
Fv - control	-	23220360	95.2	162675	0.7
xNumber of uniquely mapped genes are an average of four replications.
yReads mapped to non-targeted reference genome represented less than 0.8% of total reads.
Reads were mapped using STAR against F. virguliforme Mont-1 genome and T. afroharzianum T6776 genome.
