# Supplementary material for: Dual RNA-seq reveals transcriptome changes during Fusarium virguliforme-Trichoderma afroharzianum interactions
Source: PLoS One. 2025 Jan 24;20(1):e0310850. doi: 10.1371/journal.pone.0310850 (PMC11761082; doi:10.1371/journal.pone.0310850)
Supplement: S2 Table — (XLSX) [file pone.0310850.s006.xlsx]

## Sheet: Sheet1
Table S2. Gene Ontology (GO) enrichment analysis of F. virguliforme differentially expressed genes upon interaction with Th4 at S1 and S2.
Treatment	Stage	DEGs	GO Term	Name	DEG counts	p-value	q-value
Fv vs Th19A	S1	Up	GO:0003824	MF: catalytic activity	71	7.29e-05	0.00758
Fv vs Th19A	S1	Down	GO:0016491	MF: oxidoreductase activity	22	1.36e-05	0.000923
Fv vs Th4	S1	Up	GO:0016491	MF: oxidoreductase activity	28	2.37e-07	2.39e-05
			GO:0003824	MF: catalytic activity	77	2.83e-07	2.39e-05
Fv vs Th4	S1	Down	GO:0016491	MF: oxidoreductase activity	18	3.56e-07	2.1e-05
Fv vs Th19A	S2	Down	GO:0003824	MF: catalytic activity	16	5.43e-05	0.00147
			GO:0016491	MF: oxidoreductase activity	7	0.000325	0.00438
Fv vs Th4	S2	Down	GO:0003824	MF: catalytic activity	12	0.000152	0.00334
