# Supplementary material for: Dual RNA-seq reveals transcriptome changes during Fusarium virguliforme-Trichoderma afroharzianum interactions
Source: PLoS One. 2025 Jan 24;20(1):e0310850. doi: 10.1371/journal.pone.0310850 (PMC11761082; doi:10.1371/journal.pone.0310850)
Supplement: S3 Table — (XLSX) [file pone.0310850.s007.xlsx]

## Sheet: Sheet1
Table S3. Differentially expressed genes (DEG) of F. virguliforme upon interaction with Th4 over Th19A at S2 (DESeq contrast Fv-vs-Th4 over Fv-vs-Th19A).
Gene id	DEG	Log2 FC	padj	Pfam - InterPro	Gene annotation
Fvm1_01897	Down	-9.912	3.75e-60	PF00106	Glucose/ribitol dehydrogenase family signature
Fvm1_12253	Down	-6.333	5e-08	PF01184	GPR1/FUN34/yaaH family
Fvm1_11311	Down	-6.318	1.82e-21	PF01738	Dienelactone hydrolase family
Fvm1_09415	Down	-6.251	2.46e-31	PF13419	Haloacid dehalogenase-like hydrolase
Fvm1_04074	Down	-5.382	3.08e-11	PF00106	short chain dehydrogenase
Fvm1_04952	Down	-4.886	0.03955	IPR001763	Rhodanese-like domain
Fvm1_02131	Down	-4.635	1.42e-06	PF00106	Glucose/ribitol dehydrogenase family signature
Fvm1_08372	Down	-4.618	1.96e-11	PF00743	Flavin-binding monooxygenase-like
Fvm1_09214	Down	-4.097	3.22e-17	IPR016040	NAD(P)-binding domain
Fvm1_09890	Down	-4.045	9.9e-33	IPR016040	NAD(P)-binding domain
Fvm1_10054	Down	-3.936	0.02659	IPR002889	Carbohydrate-binding WSC
Fvm1_11434	Down	-3.436	2.61e-06	PF12697	Alpha/beta hydrolase family
Fvm1_13372	Down	-3.327	2.05e-06	PF00106	short chain dehydrogenase
Fvm1_08373	Down	-3.145	3.08e-11	PF00144	Beta-lactamase
Fvm1_07850	Down	-2.939	9.66e-06	PF00702	haloacid dehalogenase-like hydrolase
Fvm1_04794	Down	-2.926	0.03955	-	Unknown function
Fvm1_11706	Down	-2.718	1.02e-12	PF00106	Glucose/ribitol dehydrogenase family signature
Fvm1_02882	Down	-2.604	0.01395	PF11951	Fungal specific transcription factor domain
				PF00172	Fungal Zn(2)-Cys(6) binuclear cluster domain
Fvm1_05645	Down	-2.496	0.0062	PF00724	NADH:flavin oxidoreductase / NADH oxidase family
Fvm1_12254	Down	-2.292	0.03955	PF01699	Sodium/calcium exchanger protein
Fvm1_00165	Down	-2.292	0.00022	PF01058	NADH ubiquinone oxidoreductase
Fvm1_13076	Down	-2.264	0.00062	PF08240	Alcohol dehydrogenase GroES-like domain
				PF00107	Zinc-binding dehydrogenase
Fvm1_14356	Down	-2.169	0.00044	PF17172	Glutathione S-transferase N-terminal domain
Fvm1_07957	Down	-2.12	0.00196	PF00067	Cytochrome P450
Fvm1_06227	Down	-1.946	0.00043	PF00561	alpha/beta hydrolase fold
Fvm1_09886	Down	-1.945	1.96e-11	PF08241	Methyltransferase domain
Fvm1_13995	Down	-1.888	0.04251	PF07690	Major Facilitator Superfamily
Fvm1_11439	Down	-1.838	0.03433	PF00248	Aldo/keto reductase family
Fvm1_15605	Down	-1.684	5.04e-11	PF07690	Major Facilitator Superfamily
Fvm1_09123	Down	-1.483	0.00196	PF07690	Major Facilitator Superfamily
Fvm1_04198	Down	-1.254	0.0386	PF13365	Trypsin-like peptidase domain
Fvm1_06864	Down	-1.1	0.01679	PF00694	Aconitase C-terminal domain
				PF00330	Aconitase family (aconitate hydratase)
Fvm1_11433	Down	-1.098	0.03379	PF04828	Glutathione-dependent formaldehyde-activating enzyme
Fvm1_09891	Down	-1.076	1.56e-07	PF00172	Fungal Zn(2)-Cys(6) binuclear cluster domain
				PF04082	Fungal specific transcription factor domain
Fvm1_00663	Up	1.079	0.02659	PF00171	Aldehyde dehydrogenase family
Fvm1_00336	Up	1.084	0.03955	-	Unknown function
Fvm1_08402	Up	1.132	0.00013	-	Unknown function
Fvm1_10123	Up	1.153	0.00036	PF07690	Major Facilitator Superfamily
Fvm1_13077	Up	1.257	0.03955	-	Region of a membrane-bound protein predicted to be embedded in the membrane
Fvm1_11306	Up	1.424	0.02659	PF00324	Amino acid permease
Fvm1_01884	Up	1.512	0.0062	PF01184	GPR1/FUN34/yaaH family
Fvm1_06306	Up	1.615	0.00202	PF00082	Subtilase family
				PF05922	Peptidase inhibitor I9
Fvm1_15239	Up	1.617	0.03955	PF00245	Alkaline phosphatase
Fvm1_08713	Up	1.792	6.93e-05	PF08240	Alcohol dehydrogenase GroES-like domain
				PF00107	Zinc-binding dehydrogenase
Fvm1_13811	Up	1.876	0.03002	PF00171	Aldehyde dehydrogenase family
Fvm1_02072	Up	2.175	0.03955	IPR015943	WD40/YVTN repeat-like-containing domain
Fvm1_01883	Up	2.229	0.04251	PF01670	Glycosyl hydrolase family 12
Fvm1_05774	Up	2.269	0.00579	-	Region of a membrane-bound protein predicted to be embedded in the membrane.
Fvm1_07540	Up	2.273	9.07e-24	IPR001680	WD40 repeat
Fvm1_11294	Up	2.451	0.00039	-	Unknown function
Fvm1_06855	Up	2.471	0.00044	-	Unknown function
Fvm1_04720	Up	2.726	0.0034	PF13460	NAD(P)H-binding
Fvm1_14366	Up	3.183	2.68e-12	PF00107	Zinc-binding dehydrogenase
				PF08240	Alcohol dehydrogenase GroES-like domain
Fvm1_09402	Up	3.314	0.02237	PF04185	Phosphoesterase family
Fvm1_14562	Up	3.63	2.86e-21	PF02015	Glycosyl hydrolase family 45
